# Supplementary material for: Predictions Based on Different Climate Change Scenarios: The Habitat of Typical Locust Species Is Shrinking in Kazakhstan and Xinjiang, China
Source: Insects. 2022 Oct 17;13(10):942. doi: 10.3390/insects13100942 (PMC9603880; doi:10.3390/insects13100942)
Supplement: Supplementary file 1 [file insects-13-00942-s001.zip]

Archive with 1 entries (1 files):
- insects-1917285-supplementary-done-done.pdf
